# Supplementary material for: Application of the Interaction between Tissue Immunohistochemistry Staining and Clinicopathological Factors for Evaluating the Risk of Oral Cancer Progression by Hierarchical Clustering Analysis: A Case-Control Study in a Taiwanese Population
Source: Diagnostics (Basel). 2021 May 21;11(6):925. doi: 10.3390/diagnostics11060925 (PMC8224004; doi:10.3390/diagnostics11060925)
Supplement: Supplementary file 1 [file diagnostics-11-00925-s001.zip]

Archive with 1 entries (1 files):
- diagnostics-1218298-SI.pdf
